# Supplementary material for: Inducing Targeted, Caspase-Independent Apoptosis with New Chimeric Proteins for Treatment of Solid Cancers
Source: Cancers (Basel). 2025 Mar 31;17(7):1179. doi: 10.3390/cancers17071179 (PMC11988119; doi:10.3390/cancers17071179)
Supplement: Supplementary file 1 [file cancers-17-01179-s001.zip]

Archive with 23 entries (22 files):
- cancers-3486175-supplementary.pdf
- File S1/
- File S1/fig 1E anti-His.PNG
- File S1/fig 1F anti-AIF.PNG
- File S1/fig 1G  anti-His.PNG
- File S1/Fig 2B anti-AIF.PNG
- File S1/Fig 2B anti-SF2.PNG
- File S1/Fig 2B anti-Tubulin.PNG
- File S1/Fig 2C anti-AIF.PNG
- File S1/Fig 2C anti-SF2.PNG
- File S1/Fig 2C anti-Tubulin.PNG
- File S1/Fig 5B anti-AIF.PNG
- File S1/Fig 5B anti-Lamin.PNG
- File S1/Fig 5B anti-Tubulin.PNG
- File S1/fig 5C anti-AIF.PNG
- File S1/fig 5D anti-His.PNG
- File S1/Fig 7A anti-Cleaved-Caspase-3.PNG
- File S1/Fig 7A anti-Tubulin.PNG
- File S1/Fig 8A1 anti-AIF.PNG
- File S1/Fig 8A1 anti-ENDOG.PNG
- File S1/Fig 8A1 anti-Lamin.PNG
- File S1/Fig S2 anti-ENDOG.PNG
- File S1/Fig S2 anti-Tubulin.PNG
